# Supplementary material for: Initiating polyketide biosynthesis by on-line methyl esterification
Source: Nat Commun. 2021 Jul 23;12:4499. doi: 10.1038/s41467-021-24846-7 (PMC8302727; doi:10.1038/s41467-021-24846-7)
Supplement: Supplementary file 4 — Source Data [file 41467_2021_24846_MOESM4_ESM.xlsx]

## Sheet: Supplementary Figure 9
uncropped and unprocessed scans of the blots
Dotted areas denote blots' images included in Supplementary Fig. 9
Supplementary Fig. 9a
Supplementary Fig. 9b

## Sheet: Supplementary Figure 15
The cell membrane permeability was assessed using propidium iodide after exposure of Staphylococcus aureus ATCC 6538 to ART B or ART 9B
	Number	Compound	Dose（μM）	Exp.1	Exp.2	Exp.3	Average	SD
	A	DMSO		2394	2279	2480	2384.33	100.848
	B	ART B	4	4195	4405	4056	4218.67	175.7
	C	ART B	8	4863	4723	4849	4811.67	77.106
	D	ART B	16	9433	9533	10448	9804.67	559.382
	E	ART 9B	100	2558	2880	2969	2802.33	216.228
	F	Daptomycin	6	4638	4578	4510	4575.33	64.0417
	Group	P-value
	B A	2.09467e-05
	C A	9.75063e-07
	D A	0
	E A	0.41712
	E B	0.000271658
	E C	8.03684e-06
	E D	0
	F A	3.14473e-06
